# Supplementary material for: Effects of relocation on immunological and physiological measures in female squirrel monkeys (Saimiri boliviensis boliviensis)
Source: PLoS One. 2021 Feb 26;16(2):e0240705. doi: 10.1371/journal.pone.0240705 (PMC7909711; doi:10.1371/journal.pone.0240705)
Supplement: S1 Data — (XLSX) [file pone.0240705.s001.xlsx]

## Sheet: Fig 1B, 2A, 2B, 3A, 3B, 
Fig 1B
Absolute CD3 cells				Absolute CD4 cells				Absolute CD8 cells				Absolute CD20				Absolute CD16				Absolute CD3 CD16				Absolute CD4CD8
Pre	Post day 2	Post day +150		Pre	Post day 2	Post day +150		Pre	Post day 2	Post day +150		Pre	Post day 2	Post day +150		Pre	Post day 2	Post day +150		Pre	Post day 2	Post day +150		Pre	Post day 2	Post day +150
79.8	78.96	80.07		25.39	31.28	48.4		54.22	57.8	55.2		4.8	7.34	5.82		8.55	17.02	15.84		65.41	55.53	46.32		12.05	12.07	29.1
89.75	91.51	89.91		42.73	24.2	53.04			72.33	62.08		4.4	3.4	4.88		6.9	5.7	6.43		72.1	71.57	60.88			7.9	33.09
76	65.28	81.98		42.34	37.57	64.69		40.84	46.35	47.53		8.34	5.35	4.67		16.85	19.98	13.94		31.85	35.75	39		10.44	11.91	35.17
93.83	89.75	84.99		44.49	48.17	56.4		59.36	50.62	55.61		4.07	7.01	4.11		2.77	2.92	3.12		51.58	42.09	48.12		15.97	13.14	32.65
69.3		82.8		28.02		50.3		43.17		54.4		6.45		6.35		24.22		10.47		35		43.07		6.88		29.08
72.08	69.5	77.17		31.26	38.09	52.07		52.92	39.86	59.7		5.65	10.67	5.4		25.03	18.07	18.79		43.91	26.1	54.82		14.37	9.88	41.01
86.51	83.84	87.76		41.94	43.63	61.76		57	51.06	55.1		9.46	11.93	8.56		3.68	3.07	4.32		51.58	42.72	47.38		15.91	14.8	34.42
69.24	64.46	72.79		34.85	32.19	53.27		43.66	41	45.44		13.05	15.24	12.68		18.93	21.61	12.35		36.09	32.94	36.18		11.42	10.65	30.58
83.29	82.8	88.18		41.55	41.41	58.43		53.05	55.67	54.99		7.42	8.74	5.17		9.97	8.6	7.01		51.72	53.16	48.05		13.18	15.93	29.84
88.13	83.77	88.69		26.99	30.11	47.76		67.83	61.19	68.19		2.98	3.79	2.84		9.53	10.13	9.07		57.71	49.35	59.58		9.73	9.38	36.74
84.37	71.94	85.88		22.13	28.27	51.49		67.49	48.24	64.68		4.35	13.3	6		11.76	13.92	9.2		62.87	39.25	58.96		8.29	6.35	38.94
76.4	74.69	86.08		24.37	38.42	46.05		57.8	39.59	60.78		7.87	15.92	5.9		16.75	9.26	8.62		52.16	30.14	53.22		9.4	5.79	29.12
82.14	78.37	85.38		33.27	29.43	51.01		58.9	57.75	66.93		5.32	6.24	5.38		13.44	13.53	9.26		44.24	44.79	58.46		12.6	10.69	39.65
87.05	78.68	91.62		35.62	31.79	53.05		64.14	61.17	75.19		5.78	8.24	4.53		6.84	10.45	3.56		52.81	51.9	64.8		16.83	16.27	45.46
78.36	78.65	82.37		48.63	52.01	66.57		34.67	38.69	37.47		13.53	9.6	11.57		5.78	7.99	6.26		23.31	27.15	24.11		8.87	12.49	25.77
78.74	70.26	86.74		30.05	30.96	47.38		56.78	46.39	71.04		6.73	12.34	4.95		14.18	15.67	5.27		42.91	27.93	47.35		11.5	8.29	40.65
Fig 2A
Proliferation (Stimulation Index)	Pre			Day 1			Day 150
	Mean	SD	N	Mean	SD	N	Mean	SD	N
PHA	2.81	1	18	11.3	3.8	3	3	1.3	18
PWM	1.7	0.5	18	8.8	4.9	18	2.4	0.5	18
LPS	2	0.5	18	2.2	0.4	18	2.3	0.2	18
Fig 2B	Pre			Day 1			Day 150
	Mean	SD	N	Mean	SD	N	Mean	SD	N
ELISPOT IFN-g PHA	537.4	57.9	18	464.9	125.8	18	741.2	110.7	18
ELISPOT IFN-g PWM	330.9	44.1	18	230.4	67.6	18	648.5	111.1	18
ELISPOT IFN-g LPS	72.4	14.3	18	20.3	10.8	18	343.7	118.5	18
Fig 3A
IFN-a PHA				IFN-a PWM				IFN-a LPS
Pre	Day 1	Day 150		Pre	Day 1	Day 150		Pre	Day 1	Day 150
19.24	29.76	35.03		45.55	45.55	40.29		35.03	40.29	35.03
35.03	29.76	35.03		50.82	45.55	50.82		45.55	35.03	40.29
35.03	29.76	24.5		56.08	45.55	40.29		45.55	56.08	56.08
35.03	24.5	19.24		40.29	35.03	40.29		50.82	50.82	50.82
24.5	40.29	40.29		29.76	40.29	45.55		29.76	45.55	45.55
35.03	24.5	45.55		40.29	29.76	40.29		45.55	29.76	45.55
40.29	40.29	35.03		35.03	45.55	29.76		40.29	35.03	35.03
Fig 3B
NK Acivity E:T 100:1				NK Acivity E:T 50:1				NK Acivity E:T 25:1
Pre	Post day 2	Post day +150		Pre	Post day 2	Post day +150		Pre	Post day 2	Post day +150
12	31	9		11	36	4		6	23	1
14	0	4		8	2	1		5	0	0
25	3			25	2			14	2
18	23			13	25			9	15
23	11	26		7	3	16		3	1	9
4	2	9		3	0	7		2	0	3
24	3	0		16	4	0		10	0	0
50	0	0		56	5	0		42	4	0
28	0	0		22	0	0		19	0	0
12	7	5		9	3	2		10	2	0
3	21	12		5	12	5		3	8	4
25	5			23	3			15	0
4	5	1		6	4	0		3	2	0
4	24	8		0	18	3		3	12	4
10	10	3		9	6	0		4	1	0
13	7			6	7			8	2

## Sheet: Fig 4 A
Fig 4A
Cytokine IL-1b PHA				Cytokine IL-b PWM				Cytokine IL-b PLPS
Pre	Day 1	Day 150		Pre	Day 1	Day 150		Pre	Day 1	Day 150
1.65	1.83	8.45		1.87	1.29	13.27		2.05	2.02	12.4
4.83	12.36	40.87		1.8	7.79	26.18		3.52	14.44	29.69
1.14	3.19	2.86		0.99	2.13	6.15		1.58	4.76	7.98
10.27	7.2	16.41		8.88	5.41	15.64		13.27	7.13	9.03
3.18	1.83	6.18		3.22	1.39	4.31		3.98	1.32	7.2
6.32	5.19	4.35		10.82	7.2	6.47		7.31	6.07	7.46
5.19	8.7	7.13		6.54	8.92	4.71		8.63	11.26	8.11
5.26	9.03	3.25		4.71	7.02	4.39		7.53	12.94	4.82
3.95	2.41	3.65		3.07	1.75	4.93		4.09	3.8	5.88
9.25	1.72	3.25		8.63	1.94	3		8.11	1.79	3.44
2.19	1.64	2.12		3	2.92	2.78		1.86	3.25	2.34
7.75	1.61	3.55		6.91	2.49	4.24		7.31	2.78	3.98
1.61	0.88	1.97		1.61	0.88	1.72		1.24	1.1	0.91
4.68	4.09	1.32		9.25	5.63	1.17		3.22	5.12	2.01
24.6	6.98	5.08		16.85	6.47	7.57		28.47	4.13	5.63
Cytokine IL-4 PHA				Cytokine IL-4 Pwm				Cytokine IL-4 LPS
Pre	Day 1	Day 150		Pre	Day 1	Day 150		Pre	Day 1	Day 150
0	0	0		0	0	1.58		0	0	0
0.79	0	0		0	0	0		0	0	0
0	0	0		0	0	2.38		0	0	0
11.09	7.92	10.3		10.3	8.32	9.51		7.92	7.13	8.72
8.72	8.32	8.72		8.72	8.32	7.13		8.72	7.13	7.13
8.72	7.92	7.13		8.72	8.72	8.72		7.92	7.13	9.51
9.11	7.92	7.53		7.53	10.3	7.92		7.53	8.72	7.92
9.51	7.92	8.72		7.92	7.92	10.3		11.89	9.11	7.92
9.51	9.51	7.13		7.13	7.13	10.3		7.53	7.13	7.92
7.92	7.92	8.72		7.92	7.92	7.53		6.34	6.34	7.92
7.13	7.53	7.13		9.51	7.13	8.72		7.13	7.13	8.72
11.89	8.72	7.13		9.51	8.72	7.13		8.72	6.34	7.13
8.72	7.92	8.72		8.72	6.34	7.92		7.92	6.34	8.32
7.13	7.92	7.92		10.3	10.3	8.32		8.72	7.53	7.92
8.72	7.53	7.53		7.13	7.13	11.89		6.34	6.34	7.92
Cytokine IL-6PHA				Cytokine IL-6 PWM				Cytokine IL-6 LPS
Pre	Day 1	Day 150		Pre	Day 1	Day 150		Pre	Day 1	Day 150
0.76	0.76	0.38		0.38	0.38	0.95		1.14	0.76	0.95
0.38	0	1.14		0.38	0	0		0.38	1.14	0
0	0.76	1.14		0.76	0.19	0.38		0	1.52	1.14
6.07	4.93	5.69		5.31	6.45	5.69		6.07	5.31	5.31
5.31	4.93	4.93		5.31	4.55	4.17		4.55	4.55	4.55
5.31	5.31	4.93		5.31	4.55	4.93		6.45	5.31	6.07
5.88	4.55	5.31		5.12	5.69	5.69		5.31	4.93	4.93
6.07	6.07	5.69		5.69	5.31	5.5		5.31	5.88	4.93
5.69	4.93	4.93		4.93	4.93	5.31		4.55	5.69	4.93
4.93	5.5	5.69		5.31	4.93	4.93		4.55	5.31	5.69
5.31	4.55	5.31		5.69	6.07	5.12		4.74	5.5	5.31
6.07	5.31	4.55		4.93	4.93	4.93		4.55	4.93	4.55
4.55	4.17	4.55		4.93	4.17	3.79		4.17	3.41	4.55
5.69	4.93	4.55		4.55	4.55	4.36		4.93	4.55	4.93
4.17	3.79	4.17		3.79	4.17	5.69		3.98	3.98	3.79

## Sheet: Fig 4 B
Fig 4B
MIP1b PHA				MIP1b PWM				MIP1b LPS
Pre	Day 1	Day 150		Pre	Day 1	Day 150		Pre	Day 1	Day 150
4.17	3.79	4.17		3.79	4.17	5.69		3.98	3.98	3.79
12661.2	10139.7	9496.58		1454.57	2579.04	4028.02		1221.85	1872.76	5450.8
1792.24	5226.31	7037.95		855.66	1591.92	7690.18		399.67	1133.48	1093.89
14617.1	11512.3	14704.2		12268.2	8226.86	7034.09		4008.16	1541.67	5257.75
1781.9	1770.99	10175.3		1230.1	1018.19	3194.04		813.54	404.77	1122.04
2544.84	6494.1	7066.91		1468.42	1835.01	1772.26		934.88	1643.85	1477.28
8237.89	10947.2	2016.86		6715.28	1847.96	5328.08		1452.77	1924.08	1808.95
13254.7	14029.1	1173.68		5328.08	8547.05	942.4		1239.99	1862.39	795.4
14073.2	8377.72	1312.88		5724.1	5150.47	1305.85		1197.09	1181.36	1358.6
7598.62	10485	7603.31		1303.48	1405.01	1584.85		838.79	540.3	1547.88
3982.52	1318.72	10625.6		1206.9	3274.85	3802.7		381.08	974.35	1022.76
5902.26	2909.71	9986.65		1639.27	1592.98	4853.45		793.72	725.99	1193.33
9118.75	4855.38	2571.04		1663.5	785.84	1243.01		151.88	257.11	309.33
4376.89	12541	6035.74		1684.99	1855.73	580.09		356.41	1219.07	583.6
12239.3	5801.05	1429.4		6396.47	1576.44	1635.56		3838.55	913.88	1443.98
TNF a PHA				TNF-a PWM				TNF-a LPS
Pre	Day 1	Day 150		Pre	Day 1	Day 150		Pre	Day 1	Day 150
0	1.84	0		0	0	0		0	1.84	0
0.92	0	0		0	0	0		1.84	1.84	1.84
0	1.84	0		0	0	3.69		0	3.69	3.69
31.35	33.2	31.35		33.2	33.2	35.04		33.2	33.2	31.35
31.35	31.35	31.35		29.51	31.35	27.67		29.51	29.51	25.82
33.2	35.04	29.51		31.35	33.2	33.2		31.35	35.04	35.04
34.12	31.35	32.28		32.28	33.2	35.04		35.96	30.43	29.51
35.04	35.04	35.04		35.04	37.81	35.04		36.89	33.2	33.2
38.73	35.04	33.2		31.35	31.35	33.2		33.2	33.2	31.35
31.35	35.96	38.73		36.89	33.2	36.89		33.2	36.89	32.28
33.2	32.28	29.51		33.2	36.89	36.89		33.2	38.73	33.2
32.28	31.35	29.51		29.51	31.35	31.35		33.2	29.51	31.35
33.2	29.51	31.35		32.28	25.82	27.67		31.35	26.74	30.43
34.12	29.51	29.51		31.35	31.35	27.67		31.35	31.35	33.2
23.98	31.35	29.51		25.82	26.74	33.2		25.82	27.67	25.82
VEGF PHA				VEGF PWM				VEGF LPS
Pre	Day 1	Day 150		Pre	Day 1	Day 150		Pre	Day 1	Day 150
0	0	0		0	0	0		3.06	0	0
0	0	0		0	0	0		0	0	0
0	6.12	6.12		0	0	0		0	3.06	0
107.1	70.38	91.8		73.44	70.38	67.32		64.26	67.32	67.32
73.44	61.2	67.32		64.26	64.26	64.26		64.26	64.26	61.2
70.38	67.32	70.38		64.26	65.79	64.26		64.26	70.38	65.79
64.26	64.26	64.26		67.32	64.26	67.32		64.26	67.32	64.26
76.5	73.44	67.32		67.32	71.91	70.38		64.26	67.32	64.26
82.62	70.38	67.32		67.32	67.32	64.26		70.38	67.32	58.14
70.38	67.32	67.32		67.32	67.32	67.32		64.26	61.2	70.38
67.32	64.26	67.32		70.38	67.32	70.38		67.32	67.32	64.26
73.44	67.32	61.2		67.32	64.26	64.26		70.38	64.26	64.26
70.38	65.79	64.26		64.26	58.14	61.2		61.2	61.2	59.67
67.32	64.26	65.79		70.38	62.73	67.32		67.32	64.26	67.32
85.68	67.32	64.26		64.26	61.2	67.32		61.2	59.67	64.26

## Sheet: Fig 5 A
Fg 5 A
White blood cells				Lymphocytes				Monocytes				Neutrophiles
Pre	Day 1	Day 150		Pre	Day 1	Day 150		Pre	Day 1	Day 150		Pre	Day 1	Day 150
6.67	5.22	15.7		3.56	2.51	4.99		0.32	0.33	1.01		15.7	2.26	9.48
10.1	10.5	13.7		6.6	4.31	9.03		0.36	0.58	0.84		13.7	5.56	2.98
4.85	3.83	7.16		2.7	2.09	4.54		0.19	0.34	0.24		7.16	1.33	2.21
11	7.83	21.4		7.52	5.14	17		0.43	0.41	0.86		21.4	2.24	4.42
5.99		8.13		2.98		5.64		0.18		0.16		8.13		2.03
6.05	3.3	13		3.2	1.29	9.34		0.28	0.19	0.43		13	1.8	3.1
14.1	13	7.52		9.41	6.48	4.72		0.32	0.59	0.28		7.52	5.77	2
9.48	6.82	9.93		5.2	3.23	6.88		0.47	0.36	0.56		9.93	3.19	2.43
	4.47	9.61			2.14	4.81			0.22	0.46		9.61	2.07	4.15
	3.91	9			2.47	5.48			0.1	0.26		9	1.31	2.67
4.88	5.79	7.34		1.49	2.48	4		0.18	0.41	0.29		7.34	2.76	3.03
4.11	4.72	7.18		0.84	1.71	5.64		0.19	0.23	0.15		7.18	2.73	1.28
4.96	3.34	12.4		3.85	1.99	8.64		0.08	0.12	0.65		12.4	1.21	2.96
6.83	4.98	11.4		4.72	3.16	7.26		0.2	0.31	0.69		11.4	1.48	3.36
9.59	9.2	10.3		5.44	3.33	7.32		0.03	0.71	0.27		10.3	5.15	2.45
Eosinophils				Basophils				RBC				Hemaglobin
Pre	Day 1	Day 150		Pre	Day 1	Day 150		Pre	Day 1	Day 150		Pre	Post day 1	Post day 150
0.03	0.11	0.21		0.02	0.01	0.02		7.68	7.85	7.29		13.3	13.7	12.4
0.6	0.04	0.83		0	0.01	0.04		7.72	7.01	7.62		14.7	13.7	14.5
0.08	0.07	0.14		0.01	0	0.02		7.49	7.23	7.29		13.7	13.2	13.6
0.14	0.03	0.11		0	0.01	0.09		8.51	7.05	7.55		15.2	12.7	13
0		0.28		0.02		0.02		6.39		6.59		12.7		12.8
0.02	0.02	0.09		0.02	0	0.05		6.1	4.83	7.95		11.8	9.43	13.1
0.17	0.1	0.51		0	0.03	0.02		8.13	6.4	7.37		13.5	10.7	12.1
0.23	0.04	0		0.03	0.01	0.06		8.42	7.12	8.02		14.9	11.8	13.3
	0.04	0.18			0.01	0.02			6.54	6.8			11.1	13.6
	0.02	0.58			0.01	0.02			6.48	6.38			13.1	12.1
0.07	0.12	0.01		0.01	0.02	0.01		6.89	5.83	6.4		12.9	11.1	11.6
0.03	0.04	0.09		0.02	0	0.02		6.78	6.08	6.25		12.2	11.2	11.9
0.06	0.02	0.08		0.01	0	0.04		6.4	6.59	7.12		12.4	12.9	13
0.04	0.02	0.06		0.01	0	0.04		6.96	5.75	6.83		12.7	10.7	12.5
0.02	0.01	0.2		0	0.01	0.04		7.93	6.63	6.65		14.7	12.4	15.6

## Sheet: Fig 5B
Fig 5B
Hematocrit				MCV				MCH				MCHC
Pre	Day 1	Day 150		Pre	Day 1	Day 150		Pre	Day 1	Day 150		Pre	Day 1	Day 150
42.1	42.8	39.1		54.8	54.6	53.7		17.3	17.4	17.1		31.6	32	31.8
46.3	42.3	45.2		59.9	60.4	49.3		19	19.5	19.1		31.7	32.3	32.2
42.4	39.6	42		56.6	54.7	57.7		18.3	18.3	18.6		32.3	33.4	32.3
48.3	39.3	40.4		56.8	55.8	53.5		17.9	18	17.2		31.4	32.3	32.1
39.5		41.2		61.8		62.5		19.8		19.4		32		31
38.8	28.3	40.3		63.7	58.6	50.6		19.3	19.5	16.5		30.3	33.3	32.5
43.6	34.3	39.4		53.6	53.6	53.4		16.6	16.7	16.4		31	31.1	30.7
47.6	37.8	42.4		56.5	53.1	52.9		17.7	16.6	16.6		31.3	31.3	31.4
	34	41.6			52.1	61.3			17	20			32.7	32.7
	40.9	36.9			63.1	57.9			20.3	19			32.1	32.9
40.3	34.5	35.4		58.4	59.2	55.3		18.7	19.1	18.2		32	32.3	32.9
40.1	33.8	36.6		59.1	55.6	58.5		18	18.4	19.1		30.5	33.1	32.6
38.3	39.7	39.6		59.9	60.2	55.7		19.4	19.6	18.3		32.3	32.5	32.8
40.3	34.3	31.7		57.9	59.7	55.4		18.3	18.6	18.4		31.6	31.1	33.1
45.6	37	41		57.5	55.9	61.6		18.5	18.7	18.9		32.1	33.5	30.7
RDW				PLT				MPV				Seq Neu
Pre	Day 1	Day 150		Pre	Post day 2	Post day 150		Pre	Day 1	Day 150		Pre	Day 1	Day 150
18.2	17.3	17.6		679	630	900		40.1	21.8	18.2		2.73	2.56	11.93
17.8	18.2	16.1		619	559	580		20.9	17.4	17.1		2.32	5.4	4.11
17.3	18.2	15.4		600	511	518		21.3		14.4		1.5	1.51	2.51
20.4	19.9	19.2		659	728	627			19.7	20.8		2.64	2.51	5.99
17.8		18.2		397		365				19.2		2.94		22.8
21.3	16.3	18.3		271	303	598			25.4	16.3		3.15	2.25	5.46
19.9	17.8	17.1		537	417	635		22.9	21.8	23.6		3.95	4.55	2.56
19.1	17.1	18.5		502	391	229						2.56	3.14	2.88
	17.8	18			346	520				20			2.32	5.38
	17.6	15.8			443	404			14.9	25.7			1.37	3.96
19.5	16.2	18.2		355	243	283						2.2	3.13	3.52
18.3	18.2	16.8		281	317	399			17.6	28.8		2.11	3.12	1.58
17.9	17.7	18.2		321	246	519		25.3		24.4		0.09	1.4	3.35
18.2	16.2	16.6		412	343	478			28.5	14.9		1.43	1.74	5.02
18.1	17.4	14.7		353	431	534		18.6	18.2	15.8		3.45	5.2	2.37

## Sheet: Fig 5C
Fig 5C
Cholestrol				Triglyceride				GGT				ALT
Pre	Day 1	Day 150		Pre	Day 1	Day 150		Pre	Day 1	Day 150		Pre	Day 1	Day 150
203	215	153		96	42	115		15	19	24		98	130	113
212	206	229		128	50	82		30	35	30		58	118	52
236	217	281		72	37	43		101	102	49		86	277	114
137	148	177		214	63	209		40	42	41		108	299	189
122	108	148		69	52	106		16	15	9		173	484	72
146	126	198		84	42	73		22	21	30		62	331	105
201		221		79		45		22		68		93		259
245	221	154		98	44	121		42	38	32		143	178	11
	113	139			53	81			38	17			247	115
168	176	138		79	45	88		11	19	15		141	368	278
185	131	115		93	68	83		15	13	131		129	519	214
152	100	161		99	40	83		34	46	40		138	352	168
189	176	135		103	47	51		32	42	42		150	254	107
164	140	220		73	43	78		29	29	49		75	187	102
206	176	132		74	50	46		38	34	38		100	375	102
154	168	119		56	36	92		28	32	80		105	177	188
AST				LDH				ALK				CK
Pre	Day 1	Day 150		Pre	Day 1	Day 150		Pre	Day 1	Day 150		Pre	Day 1	Day 150
113	169	101		143	291	91		234	239	247		76	2083	68
63	179	79		211	307	245		206	191	363		75	687	76
108	626	128		196	233	124		344	385	388		91	6968	134
70	613	102		106	236	223		243	299	148		244	8612	253
88	850	90		94	1011	254		457	543	504		108	29231	116
66	657	115		92	212	237		313	299	522		140	5640	148
101		209		170		86		384		624		144		428
122	228	107		172	280	104		516	407	282		131	1229	108
	393	102			216	112			334	641			2466	143
93	623	137		391	261	213		447	502	604		155	4486	703
102	1184	191		158	1027	170		662	761	474		415	2000	571
138	836	164		117	612	126		490	522	917		675	24063	285
163	348	140		258	161	140		790	734	820		1176	1841	923
101	328	132		216	282	95		631	576	568		1915	2076	200
110	775	138		118	300	107		411	332	830		169	12771	267
128	296	213		140	158	113		688	666	447		1380	1143	1595

## Sheet: Fig 5 D
Fig 5D
BUN				Creatine				Glucose				Total Proten
Pre	Day 1	Day 150		Pre	Day 1	Day 150		Pre	Day 1	Day 150		Pre	Day 1	Day 150
30	22	29		0.7	0.7	0.5		99	171	82		5.6	5.8	5.3
25	34	23		0.6	0.8	0.6		95	83	93		7.5	7.4	8
33	26	35		0.7	0.9	0.3		87	210	103		7	7.1	7.1
25	24	25		0.6	0.6	0.4		98	89	159		7.4	7.9	7.7
30	22	32		0.6	0.9	0.5		63	152	64		6.6	6.6	7.1
37	22	39		0.8	0.6	0.7		177	126	166		7.4	6.6	7
38		41		0.8		0.6		136		94		6.3		7.1
44	34	31		0.8	0.8	0.5		136	121	106		6.6	6.4	8
	32	36			0.7	0.7			98	64			7.3	7.1
32	17	38		0.6	0.7	0.6		95	188	98		6.5	6.8	6.1
32	12	35		0.8	0.7	0.5		185	232	142		6.4	6.1	6.2
37	16	42		0.6	0.6	0.6		101	138	99		6.8	5.9	6.9
39	18	33		0.7	0.8	0.5		64	161	81		7.1	6.7	6.8
33	17	28		0.6	0.7	0.5		114	208	131		6.4	6.4	7.2
28	33	36		0.6	0.6	0.6		126	120	125		6.4	5.9	6.6
35	20	36		0.6	0.7	0.4		121	164	96		6.4	6.9	5.9
Albumin				Globulin				Calcium				Phosphorus
Pre	Day 1	Day 150		Pre	Day 1	Day 150		Pre	Day 1	Day 150		Pre	Day 1	Day 150
3.3	3.3	2.8		2.3	2.5	2.5		9.6	10.2	9.2		3.2	5.8	4.4
3.9	3.9	3.7		3.6	3.5	4.3		9.9	10.8	10.3		3.1	8.3	5.6
3.9	3.9	3.8		3.1	3.2	3.3		10	10.1	9.9		4.4	10.4	4.6
4.4	4.6	4.1		3	3.3	3.6		10.9	12	10.4		4.5	10.6	7.2
4.1	4	4		2.5	2.6	3.1		10.4	10.5	10.6		5.1	10.9	7.2
4.4	4.2	3.7		3	2.4	3.3		11.2	9.8	10.1		3.2	7.6	6.8
3.8		4		2.5		3.1		9.9		11		7.2		7.2
4	3.8	4.3		2.6	2.6	3.7		10.9	10.4	10.3		8.4	5.2	5.5
	4.3	3.9			3	3.2			10.5	10.5			6.7	9
3.9	4	3.3		2.6	2.8	2.8		9.5	10.5	9.6		6.2	8	6.8
4.1	3.7	3.5		2.3	2.4	2.7		10.7	10.1	9.3		4.1	11.1	5.9
4.2	3.8	3.7		2.6	2.1	3.2		10.5	9.6	10.2		4.2	4.4	5.5
4.1	4	3.8		3	2.7	3		10.3	9.7	10		5.5	6.3	4.8
4	3.8	3.9		2.4	2.6	3.3		9.7	9.7	9.7		4.6	10.5	5.4
3.9	3.8	3.7		2.5	2.1	2.9		9.8	9.5	10.7		8.5	6.1	6.1
3.9	4.1	3.6		2.5	2.8	2.3		10.2	10.2	9.3		4.2	7.4	4.7

## Sheet: Fig 5E
Fig 5 E
Sodium				Potassium				Chloride				C02
Pre	Day 1	Day 150		Pre	Day 1	Day 150		Pre	Day 1	Day 150		Pre	Day 1	Day 150
150	155	151		5	5.7	4.8		117	120	120		10	12	14
147	163	151		5.3	5.3	5.5		120	132	115		7	9	14
151	160	151		4.5	5.5	5.1		114	125	117		11	4	10
153	164	147		4.5	5.3	5.8		118	126	120		8	10	5
159	161	162		5.7	5.2	6.5		125	117	125		8	12	9
161	160	150		5.6	4.6	5.8		124	117	123		6	16	4
151		158		5.2		5.5		117		121		4		7
155	155	150		6.1	4.9	4.8		116	121	118		3	15	11
	159	159			5.7	5.6			129	120			6	11
151	156	148		5.9	4.8	5.7		111	113	117		11	11	11
155	162	146		6.2	5.8	5.5		126	126	120		6	7	7
154	155	151		5.2	4.4	5.4		118	119	118		9	14	13
149	153	151		5.4	4.3	5.4		112	114	119		12	10	13
149	156	147		4.8	5.5	4.6		114	121	114		9	4	12
150	151	155		5.1	4.6	6.5		116	116	122		5	18	10
151	157	145		6.5	5.1	4.7		121	122	116		7	6	13
Anion Gap				Osmolarity				Iron				TIBC
Pre	Day 1	Day 150		Pre	Day 1	Day 150		Pre	Day 1	Day 150		Pre	Day 1	Day 150
28	28.7	21.8		316.2	327.4	316.9		181	143	124		410	408	418
25.3	27.3	28.5		308.2	342.8	315.4		175	91	140		380	376	378
30.5	36.5	29.1		318.6	341	320.2		130	89	135		400	413	418
31.5	36.3	27.8		320.4	347.5	311.8		193	157	165		447	483	401
29.7	37.2	34.5		328.2	338.3	339		136	112	176		329	346	401
36.6	31.6	28.8		345	334.9	323.2		109	56	213		371	316	361
35.2		33.5		323.1		331.9		193		166		423		483
42.1	26.9	25.8		333.3	334.9	317		244	203	173		448	439	488
	30.7	34.6			336.9	336.4			152	119			429	497
34.9	36.8	25.7		318.7	328.5	315		132	135	219		399	445	386
29.2	34.8	24.5		331.7	341.2	312.4		232	123	147		427	426	424
32.2	26.4	25.4		326.8	323.4	322.5		156	95	141		400	391	425
30.4	33.3	24.4		315.5	321.4	318.3		132	96	100		364	385	423
30.8	36.5	25.3		316.1	329.6	331.3		132	95	122		375	399	400
34.1	21.6	29.5		317	320.5	329.8		159	83	130		395	348	407
29.4	34.1	20.7		321.2	330.3	308.2		147	197	151		364	439	341
